# Supplementary material for: Integrated In Vitro, In Vivo, and In Silico Evaluation of Antioxidant, Anti-Inflammatory, Analgesic, and Anti-Arthritic Activities of Selected Marine Species
Source: Bioengineering (Basel). 2026 Jan 28;13(2):158. doi: 10.3390/bioengineering13020158 (PMC12938147; doi:10.3390/bioengineering13020158)
Supplement: Supplementary file 1 [file bioengineering-13-00158-s001.zip]

Archive with 1 entries (1 files):
- bioengineering-4043341-supplementary.pdf
